# Supplementary material for: MiR-146a-5p Mimic Inhibits NLRP3 Inflammasome Downstream Inflammatory Factors and CLIC4 in Neonatal Necrotizing Enterocolitis
Source: Front Cell Dev Biol. 2021 Jan 28;8:594143. doi: 10.3389/fcell.2020.594143 (PMC7876392; doi:10.3389/fcell.2020.594143)
Supplement: Supplementary file 1 [file Data_Sheet_1.ZIP]

Archive with 34 entries (33 files):
- ORIGINAL GEL IMAGES/
- ORIGINAL GEL IMAGES/b-actin-cytoplasm-inhibitor.jpg
- ORIGINAL GEL IMAGES/b-actin-cytoplasm-mimc.jpg
- ORIGINAL GEL IMAGES/b-actin-inhibitor.jpg
- ORIGINAL GEL IMAGES/b-actin-mimic+nec.jpg
- ORIGINAL GEL IMAGES/b-actin-mimic.jpg
- ORIGINAL GEL IMAGES/b-ACTIN-NEC and control.jpg
- ORIGINAL GEL IMAGES/b-actin-whole cell -mimic.jpg
- ORIGINAL GEL IMAGES/b-actin-whole cell-inhibitor.jpg
- ORIGINAL GEL IMAGES/casp1-p10 of NEC and control mouse.jpg
- ORIGINAL GEL IMAGES/CASP1-p10-inhibitor.jpg
- ORIGINAL GEL IMAGES/casp1-p10-mimic+nec.jpg
- ORIGINAL GEL IMAGES/casp1-p10-mimic.jpg
- ORIGINAL GEL IMAGES/CLIC4-cytoplasm-inhibitor.jpg
- ORIGINAL GEL IMAGES/CLIC4-cytoplasm-mimic.jpg
- ORIGINAL GEL IMAGES/CLIC4-membrane-inhibitor.jpg
- ORIGINAL GEL IMAGES/CLIC4-membrane-mimic.jpg
- ORIGINAL GEL IMAGES/CLIC4-mimic+NEC.jpg
- ORIGINAL GEL IMAGES/CLIC4-nucleus-inhibitor.jpg
- ORIGINAL GEL IMAGES/CLIC4-nucleus-mimic.jpg
- ORIGINAL GEL IMAGES/CLIC4-whole cell-inhibitor.jpg
- ORIGINAL GEL IMAGES/CLIC4-whole-mimic.jpg
- ORIGINAL GEL IMAGES/H3-Inhibitor.jpg
- ORIGINAL GEL IMAGES/H3-mimic.jpg
- ORIGINAL GEL IMAGES/NCAD-inhibitor.jpg
- ORIGINAL GEL IMAGES/NCAD-mimic.jpg
- ORIGINAL GEL IMAGES/NLRP3-inhibitor.jpg
- ORIGINAL GEL IMAGES/NLRP3-mimic+nec.jpg
- ORIGINAL GEL IMAGES/NLRP3-mimic.jpg
- ORIGINAL GEL IMAGES/NLRP3-NEC mouse and control.jpg
- ORIGINAL GEL IMAGES/pro-casp1-inhibitor.jpg
- ORIGINAL GEL IMAGES/pro-casp1-mimic+nec.jpg
- ORIGINAL GEL IMAGES/pro-casp1-mimic.jpg
- ORIGINAL GEL IMAGES/pro-CASP1-NEC and control mouse.jpg
